# Supplementary material for: A Highly Contiguous Genome Assembly of a Polyphagous Predatory Mite Stratiolaelaps scimitus (Womersley) (Acari: Laelapidae)
Source: Genome Biol Evol. 2021 Feb 2;13(3):evab011. doi: 10.1093/gbe/evab011 (PMC7936031; doi:10.1093/gbe/evab011)
Supplement: evab011_Supplementary_Data [file evab011_supplementary_data.zip › supplementary-tables.xlsx]

## Sheet: Table S1
Table S1. Genome survey based on k-mer distribution for Stratiolaelaps scimitus.
k-mer	Max k-mer coverage	Heterozygosity (%)		Repeat Length (bp)		Unique Length (bp)		Genome size (bp)
		Min	Max	Min	Max	Min	Max	Min	Max
21	1000	0.0615902	0.0677231	18273169	18285663	392944956	393213629	411218125	411499293
21	5000	0.0633041	0.0660092	31442310	31451791	393020001	393138508	424462311	424590299

## Sheet: Table S2
Table S2. Repeat annotation in the Stratiolaelaps scimitus genome.
Class	Copies	Length (bp)	Percentage of the genome (bp)
ARTEFACT	2	131	0
DNA
Academ-1	301	13402	0
Academ-2	4	231	0
Academ-H	7	323	0
CMC	1	48	0
CMC-Chapaev	1020	43183	0.0001
CMC-Chapaev-3	118	5224	0
CMC-EnSpm	15738	738940	0.0017
CMC-Mirage	1	108	0
CMC-Transib	816	38263	0.0001
Crypton	391	15402	0
Crypton-A	84	4189	0
Crypton-C	10	731	0
Crypton-F	24	1048	0
Crypton-H	840	36771	0.0001
Crypton-R	2	91	0
Crypton-S	70	3878	0
Crypton-V	1734	71611	0.0002
Crypton-X	2	107	0
Dada	1241	49089	0.0001
Ginger-1	1180	62701	0.0001
Ginger-2	43	2520	0
IS3EU	1048	42737	0.0001
Kolobok	35	1777	0
Kolobok-E	14	864	0
Kolobok-H	6	267	0
Kolobok-Hydra	310	17792	0
Kolobok-T2	1611	73848	0.0002
MULE	2	98	0
MULE-F	7	373	0
MULE-MuDR	8711	463714	0.0011
MULE-NOF	81	3889	0
MULE-Ricksha	2	112	0
Maverick	4060	195196	0.0005
Maverick-Mavirus	4	163	0
Merlin	593	26731	0.0001
Novosib	396	21568	0.0001
P	1697	74502	0.0002
P-Fungi	12	681	0
PIF	2	91	0
PIF-HarbS	22	1248	0
PIF-Harbinger	3907	193795	0.0005
PIF-ISL2EU	272	14347	0
PIF-Spy	325	16778	0
PiggyBac	660	33677	0.0001
PiggyBac-A	2	140	0
PiggyBac-X	29	1588	0
Sola	437	26109	0.0001
Sola-1	427	23325	0.0001
Sola-2	227	9782	0
Sola-3	808	37033	0.0001
TcMar	372	17365	0
TcMar-Ant1	16	803	0
TcMar-Cweed	7	347	0
TcMar-Fot1	1098	53759	0.0001
TcMar-IS885	28	1134	0
TcMar-ISRm11	297	13110	0
TcMar-Mariner	15621	5269603	0.0124
TcMar-Pogo	68	3610	0
TcMar-Sagan	16	853	0
TcMar-Stowaway	404	20530	0
TcMar-Tc1	6273	2338149	0.0055
TcMar-Tc2	39	2284	0
TcMar-Tc4	206	19947	0
TcMar-Tigger	60	3161	0
TcMar-m44	76	4484	0
Zator	8	390	0
Zisupton	3076	128524	0.0003
hAT	672	30544	0.0001
hAT-Ac	3613	224108	0.0005
hAT-Blackjack	839	35361	0.0001
hAT-Charlie	3586	282020	0.0007
hAT-Pegasus	76	3902	0
hAT-Restless	3	174	0
hAT-Tag1	1275	62656	0.0001
hAT-Tip100	2658	117666	0.0003
hAT-hAT1	2	57	0
hAT-hAT19	17	921	0
hAT-hAT5	25	1246	0
hAT-hAT6	1	59	0
hAT-hATm	421	17542	0
hAT-hATw	62	2750	0
hAT-hATx	12	565	0
hAT-hobo	59	3355	0
-	4504	223113	0.0005
LINE
CR1	8858	2813109	0.0066
CR1-Zenon	139	32474	0.0001
CRE	13967	3175104	0.0074
CRE-Ambal	200	10683	0
CRE-Odin	28	1450	0
Deceiver	3	135	0
Dong-R4	76	4038	0
Dualen	26	1262	0
Genie	2	57	0
I	2940	1101092	0.0026
I-Jockey	9770	668994	0.0016
L1	4333	207937	0.0005
L1-DRE	132	6448	0
L1-Tx1	2962	168221	0.0004
L1-Zorro	1	35	0
L2	16581	4208461	0.0099
Penelope	6572	356728	0.0008
Proto1	56	2877	0
Proto2	26	1395	0
R1	24377	5160292	0.0121
R1-LOA	57	2754	0
R2	692	37254	0.0001
R2-Hero	100	4670	0
R2-NeSL	523	48020	0.0001
RTE	4	155	0
RTE-BovB	609	96894	0.0002
RTE-ORTE	7	252	0
RTE-RTE	40	1659	0
RTE-X	2190	642824	0.0015
Rex-Babar	185	9350	0
Tad1	140	7105	0
-	842	240626	0.0006
LTR
Cassandra	1	64	0
Caulimovirus	139	7363	0
Copia	9627	969428	0.0023
DIRS	762	36334	0.0001
DIRS-Q	12	720	0
ERV	4	181	0
ERV-Foamy	6	287	0
ERV-Lenti	4	262	0
ERV1	3079	142925	0.0003
ERV4	157	7057	0
ERVK	1254	62213	0.0001
ERVL	400	57774	0.0001
ERVL-MaLR	3	123	0
Gypsy	28471	3091179	0.0072
Ngaro	1675	91700	0.0002
Pao	4886	1954594	0.0046
Unknown	2994	847354	0.002
Viper	11	508	0
-	152	7731	0
Other
DNA_virus	36	1381	0
-	1	57	0
RC
Helitron	5299	359062	0.0008
Helitron-2	191	8928	0
Retroposon
L1-dep	1	68	0
L1-derived	20	1554	0
L2-derived	2	93	0
SVA	1	119	0
-	11	749	0
SINE
5S	2	139	0
5S-Deu-L2	1	24	0
5S-RTE	2	29	0
5S-Sauria-RTE	2	57	0
7SL	2	261	0
Alu	1	15	0
B2	1	84	0
B4	43	2206	0
Ceph	1	53	0
ID	140	7086	0
MIR	11	506	0
R1	1	77	0
U	46	1432	0
tRNA	2239	240667	0.0006
tRNA-5S	3	105	0
tRNA-7SL	9	365	0
tRNA-Core	242	9908	0
tRNA-Core-RTE	1	6	0
tRNA-Deu	3	184	0
tRNA-Deu-L2	2	167	0
tRNA-Deu-RTE	1	30	0
tRNA-I	7	411	0
tRNA-L2	2	53	0
tRNA-Meta	41	1636	0
tRNA-RTE	17	972	0
tRNA-Sauria	1	73	0
tRNA-Sauria-L2	1	50	0
tRNA-V	4	97	0
-	6	597	0
Segmental	2	100	0
Unknown
TATE	1	119	0
centromeric	4	278	0
-	168904	20081253	0.0471
total interspersed	422206	58265511	0.1366
Low_complexity	11681	510346	0.0012
Satellite
Y-chromosome	1	48	0
acro	15	875	0
centr	4	215	0
macro	85	2363	0
-	2066	155728	0.0004
Simple_repeat	300835	10598614	0.0249
rRNA	1740	251307	0.0006
snRNA	308	24312	0.0001
srpRNA	9	2033	0
tRNA	1286	99400	0.0002
Total	740236	69910752	0.1639

## Sheet: Table S3
Table S3. Summary statistics of non-coding RNAs in the Stratiolaelaps scimitus genome.
rRNA
5_8S_rRNA	7	5.8S ribosomal RNA
5S_rRNA	118	5S ribosomal RNA
LSU_rRNA_eukarya	102	Eukaryotic large subunit ribosomal RNA
SSU_rRNA_bacteria	1	Bacterial small subunit ribosomal RNA
SSU_rRNA_eukarya	28	Eukaryotic small subunit ribosomal RNA
SSU_rRNA_microsporidia	1	Microsporidia small subunit ribosomal RNA
lncRNA
Sphinx_1	1	Sphinx_ conserved region 1
Sphinx_2	1	Sphinx conserved region 2
sRNA
WsnRNA46	1	Wolbachia sRNA 46
snRNA
SNORD31	1	CD-box; Small nucleolar RNA SNORD31
snosnR61	1	CD-box; Small nucleolar RNA snR61/Z1/Z11
snoU13	1	CD-box; Small nucleolar RNA U13
U3	9	CD-box; Small nucleolar RNA U3
SCARNA8	1	scaRNA; Small Cajal body specific RNA 8
U1	55	splicing; U1 spliceosomal RNA
U2	8	splicing; U2 spliceosomal RNA
U4	3	splicing; U4 spliceosomal RNA
U4atac	1	splicing; U4atac minor spliceosomal RNA
U5	16	splicing; U5 spliceosomal RNA
U6	13	splicing; U6 spliceosomal RNA
U6atac	1	splicing; U6atac minor spliceosomal RNA
U11	1	splicing; U11 spliceosomal RNA
U12	1	splicing; U12 minor spliceosomal RNA
miRNA
mir-10	3	miRNA; mir-10 microRNA precursor family
mir-124	1	miRNA; mir-124 microRNA precursor family
mir-184	1	miRNA; microRNA mir-184
mir-2	2	miRNA; mir-2 microRNA precursor
mir-219	1	miRNA; mir-219 microRNA precursor family
mir-449	1	miRNA; microRNA mir-449
mir-451	2	miRNA; microRNA mir-451
mir-676	1	miRNA; microRNA mir-676
mir-71	2	miRNA; microRNA mir-71
mir-8	1	miRNA; mir-8/mir-141/mir-200 microRNA precursor family
mir-9	1	miRNA; mir-9/mir-79 microRNA precursor family
ribozyme
RNase_MRP	1	ribozyme; RNase MRP
RNaseP_nuc	1	ribozyme; Nuclear RNase P
tRNA
Ala	107
Arg	160
Asn	24
Asp	123
Cys	13
Gln	34
Glu	60
Gly	60
His	31
Ile	37
iMet	38
Leu	75
Lys	45
Met	20
Phe	36
Pro	137
SeC	1
Ser	46
Thr	33
Trp	17
Tyr	43
Val	75
Other
Histone3	69	Cis-reg; Histone 3' UTR stem-loop
K_chan_RES	4	Cis-reg; Potassium channel RNA editing signal
Metazoa_SRP	7	Gene; Metazoan signal recognition particle RNA
SBWMV1_UPD-PKh	1	Cis-reg; Pseudoknot of upstream pseudoknot domain (UPD) of the 3'UTR

## Sheet: Table S4
Table S4. Summary statistics for gene family evolution analyses.
Explanations for some terms.
G50: The number of genes in the orthogroup such that 50% of genes are in orthogroups of that size or larger
O50: The smallest number of orthogroups such that 50% of genes are in orthogroups of that size or larger.
Single-copy orthogroup: An orthogroup with exactly one gene (and no more) from each species.
Number of species	11
Number of genes	206197
Number of genes in orthogroups	183669
Number of unassigned genes	22528
Percentage of genes in orthogroups	89.1
Percentage of unassigned genes	10.9
Number of orthogroups	18319
Number of species-specific orthogroups	5122
Number of genes in species-specific orthogroups	29295
Percentage of genes in species-specific orthogroups	14.2
Mean orthogroup size	10
Median orthogroup size	6
G50 (assigned genes)	15
G50 (all genes)	13
O50 (assigned genes)	3361
O50 (all genes)	4177
Number of orthogroups with all species present	3560
Number of single-copy orthogroups	399
	Centruroides_sculpturatus	Dermatophagoides_pteronyssinus	Galendromus_occidentalis	Ixodes_scapularis	Stegodyphus_mimosarum	Stratiolaelaps_scimitus	Tachypleus_tridentatus	Tetranychus_urticae	Tropilaelaps_mercedesae	Varroa_destructor	Varroa_jacobsoni
Number of genes	25955	11872	11578	25604	26750	13190	33730	12624	14248	15443	15203
Number of genes in orthogroups	24068	9826	11038	24198	19366	12274	29544	11636	11634	15263	14822
Number of unassigned genes	1887	2046	540	1406	7384	916	4186	988	2614	180	381
Percentage of genes in orthogroups	92.7	82.8	95.3	94.5	72.4	93.1	87.6	92.2	81.7	98.8	97.5
Percentage of unassigned genes	7.3	17.2	4.7	5.5	27.6	6.9	12.4	7.8	18.3	1.2	2.5
Number of orthogroups containing species	9952	6511	8086	9358	9296	9151	8495	6500	8574	8936	9107
Percentage of orthogroups containing species	54.3	35.5	44.1	51.1	50.7	50	46.4	35.5	46.8	48.8	49.7
Number of species-specific orthogroups	1010	475	123	1214	571	111	987	453	55	30	93
Number of genes in species-specific orthogroups	5143	1889	527	8681	3672	338	5853	2747	134	80	231
Percentage of genes in species-specific orthogroups	19.8	15.9	4.6	33.9	13.7	2.6	17.4	21.8	0.9	0.5	1.5
Species	Shared single-copy orthologs	Shared multi-copy orthologs	Common genes unique to Mesostigmata	Species-specific genes	Other orthologs	Unassigned genes
Centruroides_sculpturatus	399	7486	0	5143	11040	1887
Dermatophagoides_pteronyssinus	399	4467	0	1889	3071	2046
Galendromus_occidentalis	399	4213	1095	527	4804	540
Ixodes_scapularis	399	6094	0	8681	9024	1406
Stegodyphus_mimosarum	399	6023	0	3672	9272	7384
Stratiolaelaps_scimitus	399	4434	1231	338	5872	916
Tachypleus_tridentatus	399	7767	0	5853	15525	4186
Tetranychus_urticae	399	5032	0	2747	3458	988
Tropilaelaps_mercedesae	399	4797	1111	134	5193	2614
Varroa_destructor	399	6240	1476	80	7068	180
Varroa_jacobsoni	399	5750	1396	231	7046	381
